# Supplementary material for: Combined application of biochar and nitrogen fertilizer improves rice yield, microbial activity and N-metabolism in a pot experiment
Source: PeerJ. 2020 Nov 13;8:e10311. doi: 10.7717/peerj.10311 (PMC7668215; doi:10.7717/peerj.10311)
Supplement: Supplemental Information 1 [file peerj-08-10311-s001.xlsx]

## Sheet: Na
4 days AA early			g/pot					cf	77066.7
	R1	R2	R3	total	Mean	SE
N1B0	40	42	41	123	41	0.57735		SOV	DF	SS	MS	F	P
N1B1	56	56	55	167	55.6667	0.333333		Reps	2	7.58333	3.79167	0.628825	0.547624									Early
N1B2	57	58	60	175	58.3333	0.881917		B	3	849	283	46.9339	1.49204e-07						percent increase			T	4DAA	SE	10DAA	SE	16DAA	SE
N1B3	60	62	66	188	62.6667	1.76383		N	1	121.5	121.5	20.15	0.000509933						T8	T7	T5	T	41	0.57735	33.3333	0.881917	16	0.57735
N2B0	51	56	56	163	54.3333	1.66667		BXN	3	180.833	60.2778	9.99671	0.000882329						22.5833	22.5833	22.5833	T1	54.3333	1.66667	35.6667	0.666667	26	0.57735		Early
N2B1	55	52	57	164	54.6667	1.45297		Error	14	84.4167	6.02976				SE				37.75	38.25	27.8333	T2	58.3333	0.881917	48.6667	1.20185	30.6667	1.20185		T	3DAA	10DAA	17DAA
N2B2	66	60	63	189	63	1.73205		Total	23	1243.33						N1	N2	B	15.1667	15.6667	5.25	T3	62.6667	1.76383	53.3333	1.33333	35.3333	1.33333		N1B0	41	33.3333	16
N2B3	63	67	61	191	63.6667	1.76383									B0	0.57735	1.66667	1.12201	0.671587	0.693727	0.232472	T4	55.6667	0.333333	37	0	18.6667	0.666667		N1B1	54.3333	35.6667	26
	448	453	459	1360											B1	0.333333	1.45297	0.89315	67.1587	69.3727	23.2472	T5	54.6667	1.45297	44.6667	1.45297	25.6667	1.45297		N1B2	58.3333	48.6667	30.6667
		N1	N2				270 kg	360 kg	Mean						B2	0.881917	1.73205	1.30698				T6	63	1.73205	54	1	36	1		N1B3	62.6667	53.3333	35.3333
	B0	123	163	286		0	41	54.3333	47.6667		CK	47.6667			B3	1.76383	1.76383	1.76383				T7	63.6667	1.76383	52.6667	0.881917	34.6667	0.881917		N2B0	55.6667	37	18.6667		T	N1B0	N1B1	N1B2	N1B3	N2B0	N2B1	N2B2	N2B3
	B1	167	164	331		20	55.6667	54.6667	55.1667		B	59.6667	25.1748		N	0.889109	1.65388					T8								N2B1	54.6667	44.6667	25.6667		4DAA	41	54.3333	58.3333	62.6667	55.6667	54.6667	63	63.6667
	B2	175	189	364		40	58.3333	63	60.6667													T	4DAA	SE	10DAA	SE	16DAA	SE		N2B2	63	54	36		10DAA	33.3333	35.6667	48.6667	53.3333	37	44.6667	54	52.6667
	B3	188	191	379		60	62.6667	63.6667	63.1667		B2	15.7343										T1	42	2.08167	32.3333	0.881917	14.3333	0.333333		N2B3	63.6667	52.6667	34.6667		16DAA	20	22.6667	34.6667	39.3333	30	29.6667	40	38.6667
		653	707	1360		Mean	54.4167	58.9167			B3	27.2727							T8	T7	T5	T2	41	1.1547	35.6667	0.333333	17.3333	0.666667
						LSD for B	3.0407				B4	32.5175							22.1667	22.1667	22.1667	T3	43.3333	1.20185	36.3333	0.666667	13.6667	0.881917
																			38.25	37.8333	34.5	T4	56	2.08167	50	1	32	1
4 days AA late			g/pot					cf	65940.2										16.0833	15.6667	12.3333	T5	60.6667	1.20185	54.3333	0.881917	36.3333	0.881917		SE	SE	SE		SE
	R1	R2	R3	total	Mean	SE													0.725564	0.706767	0.556391	T6	54.6667	1.45297	44.6667	1.45297	27.6667	1.45297		0.57735	0.881917	0.57735		SE
N1B0	39	41	46	126	42	2.08167		SOV	DF	SS	MS	F	P						72.5564	70.6767	55.6391	T7	60.6667	1.20185	54.3333	0.881917	36.3333	0.881917		1.66667	0.666667	0.57735		SE
N1B1	41	43	39	123	41	1.1547		Reps	2	22.3333	11.1667	1.99574	0.172753									T8	61	0.57735	55	1	37	1		0.881917	1.20185	1.20185
N1B2	55	53	60	168	56	2.08167		B	3	1331.5	443.833	79.3234	5.01009e-09						69.8575	70.0247	39.4432									1.76383	1.33333	1.33333
N1B3	60	63	59	182	60.6667	1.20185		N	1	150	150	26.8085	0.000140193																	0.333333	0	0.666667
N2B0	41	44	45	130	43.3333	1.20185		BXN	3	165.667	55.2222	9.8695	0.000936226																	1.45297	1.45297	1.45297
N2B1	55	52	57	164	54.6667	1.45297		Error	14	78.3333	5.59524				SE															1.73205	1	1
N2B2	59	60	63	182	60.6667	1.20185		Total	23	1747.83						N1	N2	B												1.76383	0.881917	0.881917
N2B3	62	60	61	183	61	0.57735									B0	2.08167	1.20185	1.64176
	412	416	430	1258											B1	1.1547	1.45297	1.30383
		N1	N2				270 kg	360 kg	Mean						B2	2.08167	1.20185	1.64176
	B0	126	130	256		0	42	43.3333	42.6667		CK	42.6667			B3	1.20185	0.57735	0.8896					T	N1B0		N1B1		N1B2		N1B3		N2B0		N2B1		N2B2		N2B3
	B1	123	164	287		20	41	54.6667	47.8333		B	55.6667	30.4687		N	1.62997	1.1085						4DAA	41	0.57735	54.3333	1.66667	58.3333	0.881917	62.6667	1.76383	55.6667	0.333333	54.6667	1.45297	63	1.73205	63.6667	1.76383
	B2	168	182	350		40	56	60.6667	58.3333														10DAA	33.3333	0.881917	35.6667	0.666667	48.6667	1.20185	53.3333	1.33333	37	0	44.6667	1.45297	54	1	52.6667	0.881917
	B3	182	183	365		60	60.6667	61	60.8333		B2	0.34965											16DAA	20	0.57735	22.6667	0.666667	34.6667	1.20185	39.3333	1.33333	30	0.57735	29.6667	1.45297	40	1	38.6667	0.881917
		599	659	1258		Mean	49.9167	54.9167			B3	22.3776
						LSD for B	2.92909				B4	27.6224													T	4DAA	10DAA	16DAA	SE	SE	SE
																									N1B0	42	32.3333	14.3333	2.08167	0.881917	0.333333
10 days AA early			g/pot					cf	48420.2																N1B1	43.3333	36.3333	13.6667	1.20185	0.666667	0.881917
	R1	R2	R3	total	Mean	SE																			N1B2	56	50	32	2.08167	1	1
N1B0	32	35	33	100	33.3333	0.881917		SOV	DF	SS	MS	F	P												N1B3	60.6667	54.3333	36.3333	1.20185	0.881917	0.881917
N1B1	37	37	37	111	37	0		Reps	2	2.58333	1.29167	0.381371	0.689806												N2B0	41	35.6667	17.3333	1.1547	0.333333	0.666667
N1B2	47	48	51	146	48.6667	1.20185		B	3	1390.17	463.389	136.818	1.31506e-10												N2B1	54.6667	44.6667	27.6667	1.45297	1.45297	1.45297
N1B3	52	52	56	160	53.3333	1.33333		N	1	80.6667	80.6667	23.8172	0.000243085												N2B2	60.6667	54.3333	36.3333	1.20185	0.881917	0.881917
N2B0	35	37	35	107	35.6667	0.666667		BXN	3	59	19.6667	5.80668	0.00855147												N2B3	61	55	37	0.57735	1	1
N2B1	45	42	47	134	44.6667	1.45297		Error	14	47.4167	3.3869				SE
N2B2	56	53	53	162	54	1		Total	23	1579.83						N1	N2	B					T	N1B0		N1B1		N1B2		N1B3		N2B0		N2B1		N2B2		N2B3
N2B3	53	54	51	158	52.6667	0.881917									B0	0.881917	0.666667	0.774292					4DAA	42	2.08167	43.3333	1.20185	56	2.08167	60.6667	1.20185	41	1.1547	54.6667	1.45297	60.6667	1.20185	61	0.57735
	357	358	363	1078											B1	0	1.45297	0.726483					10DAA	32.3333	0.881917	36.3333	0.666667	50	1	54.3333	0.881917	35.6667	0.333333	44.6667	1.45297	54.3333	0.881917	55	1
		N1	N2				270 kg	360 kg	Mean						B2	1.20185	1	1.10093					16DAA	17.6667	0.881917	21.3333	0.666667	36	1	40.3333	0.881917	17.6667	0.881917	31.6667	1.45297	40.3333	0.881917	41	1
	B0	100	107	207		0	33.3333	35.6667	34.5		CK	34.5			B3	1.33333	0.881917	1.10763
	B1	111	134	245		20	37	44.6667	40.8333		B	48.3889	40.2576		N	0.854275	1.00039
	B2	146	162	308		40	48.6667	54	51.3333
	B3	160	158	318		60	53.3333	52.6667	53		B2	-14.3357
		517	561	1078		Mean	43.0833	46.75			B3	7.69231
						LSD for B	2.2789				B4	11.1888
10 days AA late			g/pot					cf	49322.7
	R1	R2	R3	total	Mean	SE
N1B0	31	32	34	97	32.3333	0.881917		SOV	DF	SS	MS	F	P
N1B1	36	36	35	107	35.6667	0.333333		Reps	2	8.33333	4.16667	1.73267	0.212645
N1B2	51	48	51	150	50	1		B	3	1689	563	234.119	3.39207e-12
N1B3	53	54	56	163	54.3333	0.881917		N	1	121.5	121.5	50.5248	5.2698e-06
N2B0	37	37	35	109	36.3333	0.666667		BXN	3	52.8333	17.6111	7.32343	0.00345043
N2B1	45	42	47	134	44.6667	1.45297		Error	14	33.6667	2.40476				SE
N2B2	56	53	54	163	54.3333	0.881917		Total	23	1905.33						N1	N2	B
N2B3	57	54	54	165	55	1									B0	0.881917	0.666667	0.774292
	366	356	366	1088											B1	0.333333	1.45297	0.89315
		N1	N2				270 kg	360 kg	Mean						B2	1	0.881917	0.940959
	B0	97	109	206		0	32.3333	36.3333	34.3333		CK	34.3333			B3	0.881917	1	0.940959
	B1	107	134	241		20	35.6667	44.6667	40.1667		B	49	42.7184		N	0.774292	1.00039
	B2	150	163	313		40	50	54.3333	52.1667
	B3	163	165	328		60	54.3333	55	54.6667		B2	-15.7343
		517	571	1088		Mean	43.0833	47.5833			B3	9.44056
						LSD for B	1.92026				B4	14.6853
16days AA early			g/pot					cf	18648.4
	R1	R2	R3	total	Mean	SE
N1B0	15	17	16	48	16	0.57735		SOV	DF	SS	MS	F	P
N1B1	25	26	27	78	26	0.57735		Reps	2	4.75	2.375	0.745794	0.492294
N1B2	29	30	33	92	30.6667	1.20185		B	3	1175.12	391.708	123.004	2.6951e-10
N1B3	34	34	38	106	35.3333	1.33333		N	1	18.375	18.375	5.77009	0.0307449
N2B0	18	20	18	56	18.6667	0.666667		BXN	3	35.7917	11.9306	3.74642	0.0363592
N2B1	26	23	28	77	25.6667	1.45297		Error	14	44.5833	3.18452				SE
N2B2	38	35	35	108	36	1		Total	23	1278.62						N1	N2	B
N2B3	35	36	33	104	34.6667	0.881917									B0	0.57735	0.666667	0.622008
	220	221	228	669											B1	0.57735	1.45297	1.01516
		N1	N2				270 kg	360 kg	Mean						B2	1.20185	1	1.10093
	B0	48	56	104		0	16	18.6667	17.3333		CK	17.3333			B3	1.33333	0.881917	1.10763
	B1	78	77	155		20	26	25.6667	25.8333		B	31.3889	81.0897		N	0.922471	1.00039
	B2	92	108	200		40	30.6667	36	33.3333
	B3	106	104	210		60	35.3333	34.6667	35		B2	-45.8042
		324	345	669		Mean	27	28.75			B3	-30.0699
						LSD for B	2.20976				B4	-26.5734
16 days AA late			g/pot					cf	17280.7
	R1	R2	R3	total	Mean	SE
N1B0	14	15	14	43	14.3333	0.333333		SOV	DF	SS	MS	F	P
N1B1	14	15	12	41	13.6667	0.881917		Reps	2	5.08333	2.54167	0.963883	0.405333
N1B2	33	30	33	96	32	1		B	3	1857	619	234.745	3.33054e-12
N1B3	35	36	38	109	36.3333	0.881917		N	1	181.5	181.5	68.8307	8.94361e-07
N2B0	18	18	16	52	17.3333	0.666667		BXN	3	154.833	51.6111	19.5726	2.80889e-05
N2B1	28	25	30	83	27.6667	1.45297		Error	14	36.9167	2.6369				SE
N2B2	38	35	36	109	36.3333	0.881917		Total	23	2235.33						N1	N2	B
N2B3	39	36	36	111	37	1									B0	0.333333	0.666667	0.5
	219	210	215	644											B1	0.881917	1.45297	1.16744
		N1	N2				270 kg	360 kg	Mean						B2	1	0.881917	0.940959
	B0	43	52	95		0	14.3333	17.3333	15.8333		CK	15.8333			B3	0.881917	1	0.940959
	B1	41	83	124		20	13.6667	27.6667	20.6667		B	30.5	92.6316		N	0.774292	1.00039
	B2	96	109	205		40	32	36.3333	34.1667
	B3	109	111	220		60	36.3333	37	36.6667		B2	-56.6434
		289	355	644		Mean	24.0833	29.5833			B3	-28.3217
						LSD for B	2.01081				B4	-23.0769
				N	B	A3	B3	A10	B10	A17	B17
				1	1	40	39	32	31	15	14		23
				1	2	56	41	37	36	25	14		28
				1	3	57	55	47	51	29	33		40
				1	4	60	60	52	53	34	35		43.5
				2	1	51	41	35	37	18	18		27
				2	2	55	55	45	45	26	28		36
				2	3	66	59	56	56	38	38		47
				2	4	63	62	53	57	35	39		46
				1	1	42	41	35	32	17	15		24.75
				1	2	56	43	37	36	26	15		28.5
				1	3	58	53	48	48	30	30		39
				1	4	62	63	52	54	34	36		44
				2	1	56	44	37	37	20	18		28
				2	2	52	52	42	42	23	25		33
				2	3	60	60	53	53	35	35		44
				2	4	67	60	54	54	36	36		45
				1	1	41	46	33	34	16	14		24.25
				1	2	55	39	37	35	27	12		27.75
				1	3	60	60	51	51	33	33		42
				1	4	66	59	56	56	38	38		47
				2	1	56	45	35	35	18	16		26
				2	2	57	57	47	47	28	30		38
				2	3	63	63	53	54	35	36		44.5
				2	4	61	61	51	54	33	36		43.5

## Sheet: GS
4 days AA early			g/pot					cf	65835.4
	R1	R2	R3	total	Mean	SE
N1B0	37	39	38	114	38	0.57735		SOV	DF	SS	MS	F	P
N1B1	53	53	52	158	52.6667	0.333333		Reps	2	13	6.5	0.964664	0.405055
N1B2	54	55	57	166	55.3333	0.881917		B	3	1127.12	375.708	55.7588	4.97195e-08							percent increase			T	3DAA	SE	10DAA	SE	17DAA	SE
N1B3	56	58	62	176	58.6667	1.76383		N	1	35.0417	35.0417	5.20053	0.038758							T8	T7	T5	N1B0	38	0.57735	37.3333	0.881917	27.3333	0.881917
N2B0	41	45	49	135	45	2.3094		BXN	3	66.125	22.0417	3.2712	0.0530361							25.6667	25.6667	25.6667	N1B1	52.6667	0.333333	41	0	36	0.57735			25.6667
N2B1	51	48	53	152	50.6667	1.45297		Error	14	94.3333	6.7381				SE					40.25	40.75	28.1667	N1B2	55.3333	0.881917	54	0.57735	40.6667	1.20185
N2B2	62	56	59	177	59	1.73205		Total	23	1335.62						N1	N2	B		14.5833	15.0833	2.5	N1B3	58.6667	1.76383	57.3333	1.33333	45.3333	1.33333
N2B3	59	63	57	179	59.6667	1.76383									B0	0.57735	2.3094	1.44338		0.568182	0.587662	0.0974026	N2B0	45	2.3094	37	1.63299	30.6667	1.76383
	413	417	427	1257											B1	0.333333	1.45297	0.89315		56.8182	58.7662	9.74026	N2B1	50.6667	1.45297	48.6667	1.45297	35.6667	1.45297			48.5333	22.8667	89.0909
		N1	N2				270 kg	360 kg	Mean						B2	0.881917	1.73205	1.30698					N2B2	59	1.73205	58	1	46	1
	B0	114	135	249		0	38	45	41.5		CK	57.0175			B3	1.76383	1.76383	1.76383					N2B3	59.6667	1.76383	56.6667	0.881917	44.6667	0.881917
	B1	158	152	310		20	52.6667	50.6667	51.6667		B	37.3494			N	0.889109	1.81456
	B2	166	177	343		40	55.3333	59	57.1667			13.2911											T	3DAA	SE	10DAA	SE	17DAA	SE
	B3	176	179	355		60	58.6667	59.6667	59.1667		B2												N1B0	40.7	2.08167	35.3333	0.881917	37.3333	0.881917
		614	643	1257		Mean	51.1667	53.5833			B3									T8	T7	T5	N1B1	39.7	1.1547	38.6667	0.333333	41	0			28.3417
						LSD for B	3.21434				B4									28.3417	28.3417	28.3417	N1B2	54.7	2.08167	53	1	54	0.57735
																				43.625	43.625	43.5917	N1B3	59.0333	0.881917	58	0.57735	57.3333	1.33333
4 days AA late			g/pot					cf	62362.8											15.2833	15.2833	15.25	N2B0	41.8333	1.20185	37	0.57735	37	1.63299
	R1	R2	R3	total	Mean	SE														0.539253	0.539253	0.538077	N2B1	53.1667	1.45297	47.6667	1.45297	48.6667	1.45297			52.3367	23.995	84.6633
N1B0	37.7	39.7	44.7	122.1	40.7	2.08167		SOV	DF	SS	MS	F	P							53.9253	53.9253	53.8077	N2B2	59.1667	1.20185	57.3333	0.881917	58	1
N1B1	39.7	41.7	37.7	119.1	39.7	1.1547		Reps	2	23.25	11.625	2.2168	0.145756										N2B3	59.5	0.57735	58.3333	0.881917	56.6667	0.881917
N1B2	53.7	51.7	58.7	164.1	54.7	2.08167		B	3	1314.79	438.264	83.5736	3.55065e-09							55.3717	56.3458	31.774
N1B3	58.7	60.7	57.7	177.1	59.0333	0.881917		N	1	143.082	143.082	27.2846	0.000128938
N2B0	39.5	42.5	43.5	125.5	41.8333	1.20185		BXN	3	161.125	53.7083	10.2418	0.000788174
N2B1	53.5	50.5	55.5	159.5	53.1667	1.45297		Error	14	73.4167	5.24405				SE
N2B2	57.5	58.5	61.5	177.5	59.1667	1.20185		Total	23	1715.67						N1	N2	B
N2B3	60.5	58.5	59.5	178.5	59.5	0.57735									B0	2.08167	1.20185	1.64176
	400.8	403.8	418.8	1223.4											B1	1.1547	1.45297	1.30383
		N1	N2				270 kg	360 kg	Mean						B2	2.08167	1.20185	1.64176
	B0	122.1	125.5	247.6		0	40.7	41.8333	41.2667		CK	46.1916			B3	0.881917	0.57735	0.729634
	B1	119.1	159.5	278.6		20	39.7	53.1667	46.4333		B	33.5161			N	1.54999	1.1085
	B2	164.1	177.5	341.6		40	54.7	59.1667	56.9333			49.8741
	B3	177.1	178.5	355.6		60	59.0333	59.5	59.2667		B2
		582.4	641	1223.4		Mean	48.5333	53.4167			B3
						LSD for B	2.83568				B4
10 days AA early			g/pot					cf	57037.5
	R1	R2	R3	total	Mean	SE
N1B0	36	39	37	112	37.3333	0.881917		SOV	DF	SS	MS	F	P
N1B1	41	41	41	123	41	0		Reps	2	4.75	2.375	0.757116	0.487286
N1B2	53	54	55	162	54	0.57735		B	3	1620.83	540.278	172.233	2.76127e-11
N1B3	56	56	60	172	57.3333	1.33333		N	1	42.6667	42.6667	13.6015	0.00243437
N2B0	35	37	39	111	37	1.1547		BXN	3	70.3333	23.4444	7.47375	0.00317241
N2B1	49	46	51	146	48.6667	1.45297		Error	14	43.9167	3.1369				SE
N2B2	60	57	57	174	58	1		Total	23	1782.5						N1	N2	B
N2B3	57	58	55	170	56.6667	0.881917									B0	0.881917	1.1547	1.01831
	387	388	395	1170											B1	0	1.45297	0.726483
		N1	N2				270 kg	360 kg	Mean						B2	0.57735	1	0.788675
	B0	112	111	223		0	37.3333	37	37.1667		CK	51.7857			B3	1.33333	0.881917	1.10763
	B1	123	146	269		20	41	48.6667	44.8333		B	37.037			N	0.69815	1.1224
	B2	162	174	336		40	54	58	56			38.2114
	B3	172	170	342		60	57.3333	56.6667	57		B2
		569	601	1170		Mean	47.4167	50.0833			B3
						LSD for B	2.19318				B4
10 days AA late			g/pot					cf	55680.7
	R1	R2	R3	total	Mean	SE
N1B0	34	35	37	106	35.3333	0.881917		SOV	DF	SS	MS	F	P
N1B1	39	39	38	116	38.6667	0.333333		Reps	2	13.0833	6.54167	3.77663	0.0487871
N1B2	54	51	54	159	53	1		B	3	1908	636	367.175	1.53236e-13
N1B3	58	57	59	174	58	0.57735		N	1	88.1667	88.1667	50.9003	5.05654e-06
N2B0	37	36	38	111	37	0.57735		BXN	3	65.8333	21.9444	12.669	0.000281375
N2B1	48	45	50	143	47.6667	1.45297		Error	14	24.25	1.73214				SE
N2B2	59	56	57	172	57.3333	0.881917		Total	23	2099.33						N1	N2	B
N2B3	60	58	57	175	58.3333	0.881917									B0	0.881917	0.57735	0.729634
	389	377	390	1156											B1	0.333333	1.45297	0.89315
		N1	N2				270 kg	360 kg	Mean						B2	1	0.881917	0.940959
	B0	106	111	217		0	35.3333	37	36.1667		CK	65.0943			B3	0.57735	0.881917	0.729634
	B1	116	143	259		20	38.6667	47.6667	43.1667		B	42.7673			N	0.69815	0.948538
	B2	159	172	331		40	53	57.3333	55.1667			50.8621
	B3	174	175	349		60	58	58.3333	58.1667		B2
		555	601	1156		Mean	46.25	50.0833			B3
						LSD for B	1.62973				B4
16days AA early			g/pot					cf	35190
	R1	R2	R3	total	Mean	SE
N1B0	29	27	26	82	27.3333	0.881917		SOV	DF	SS	MS	F	P
N1B1	35	36	37	108	36	0.57735		Reps	2	5.58333	2.79167	0.626168	0.548961
N1B2	39	40	43	122	40.6667	1.20185		B	3	976.792	325.597	73.0312	8.62341e-09
N1B3	44	44	48	136	45.3333	1.33333		N	1	22.0417	22.0417	4.94393	0.0431546
N2B0	34	30	28	92	30.6667	1.76383		BXN	3	38.125	12.7083	2.85047	0.0752719
N2B1	36	33	38	107	35.6667	1.45297		Error	14	62.4167	4.45833				SE
N2B2	48	45	45	138	46	1		Total	23	1104.96						N1	N2	B
N2B3	45	46	43	134	44.6667	0.881917									B0	0.881917	1.76383	1.32288
	310	301	308	919											B1	0.57735	1.45297	1.01516
		N1	N2				270 kg	360 kg	Mean						B2	1.20185	1	1.10093
	B0	82	92	174		0	27.3333	30.6667	29		CK	63.4146			B3	1.33333	0.881917	1.10763
	B1	108	107	215		20	36	35.6667	35.8333		B	44.2623			N	0.998613	1.27468
	B2	122	138	260		40	40.6667	46	43.3333			24.0741
	B3	136	134	270		60	45.3333	44.6667	45		B2
		448	471	919		Mean	37.3333	39.25			B3
						LSD for B	2.61463				B4
16 days AA late			g/pot					cf	32560.7
	R1	R2	R3	total	Mean	SE
N1B0	24	25	24	73	24.3333	0.333333		SOV	DF	SS	MS	F	P
N1B1	24	25	22	71	23.6667	0.881917		Reps	2	5.08333	2.54167	0.963883	0.405333
N1B2	43	40	43	126	42	1		B	3	1857	619	234.745	3.33054e-12
N1B3	45	46	48	139	46.3333	0.881917		N	1	181.5	181.5	68.8307	8.94361e-07
N2B0	28	28	26	82	27.3333	0.666667		BXN	3	154.833	51.6111	19.5726	2.80889e-05
N2B1	38	35	40	113	37.6667	1.45297		Error	14	36.9167	2.6369				SE
N2B2	48	45	46	139	46.3333	0.881917		Total	23	2235.33						N1	N2	B
N2B3	49	46	46	141	47	1									B0	0.333333	0.666667	0.5
	299	290	295	884											B1	0.881917	1.45297	1.16744
		N1	N2				270 kg	360 kg	Mean						B2	1	0.881917	0.940959
	B0	73	82	155		0	24.3333	27.3333	25.8333		CK	93.1507			B3	0.881917	1	0.940959
	B1	71	113	184		20	23.6667	37.6667	30.6667		B	52.381			N	0.774292	1.00039
	B2	126	139	265		40	42	46.3333	44.1667			98.5915
	B3	139	141	280		60	46.3333	47	46.6667		B2
		409	475	884		Mean	34.0833	39.5833			B3
						LSD for B	2.01081				B4
						N	B	A3	B3	A10	B10	A17	B17
						1	1	37	37.7	36	34	29	24		30.75
						1	2	53	39.7	41	39	35	24		34.75
						1	3	54	53.7	53	54	39	43		47.25
						1	4	56	58.7	56	58	44	45		50.75
						2	1	41	39.5	35	37	34	28		33.5
						2	2	51	53.5	49	48	36	38		42.75
						2	3	62	57.5	60	59	48	48		53.75
						2	4	59	60.5	57	60	45	49		52.75
						1	1	39	39.7	39	35	27	25		31.5
						1	2	53	41.7	41	39	36	25		35.25
						1	3	55	51.7	54	51	40	40		46.25
						1	4	58	60.7	56	57	44	46		50.75
						2	1	45	42.5	37	36	30	28		32.75
						2	2	48	50.5	46	45	33	35		39.75
						2	3	56	58.5	57	56	45	45		50.75
						2	4	63	58.5	58	58	46	46		52
						1	1	38	44.7	37	37	26	24		31
						1	2	52	37.7	41	38	37	22		34.5
						1	3	57	58.7	55	54	43	43		48.75
						1	4	62	57.7	60	59	48	48		53.75
						2	1	49	43.5	39	38	28	26		32.75
						2	2	53	55.5	51	50	38	40		44.75
						2	3	59	61.5	57	57	45	46		51.25
						2	4	57	59.5	55	57	43	46		50.25

## Sheet: GOGAT
3 days AA early			g/pot					cf	4551.26
	R1	R2	R3	total	Mean	SE
N1B0	11	13	10	34	11.3333	0.881917		SOV	DF	SS	MS	F	P
N1B1	11	10	11	32	10.6667	0.333333		Reps	2	2.02021	1.0101	1.26524	0.312535
N1B2	13	14	15	42	14	0.57735		B	3	78.8179	26.2726	32.9086	1.35194e-06							percent increase			T	3DAA	SE	10DAA	SE	17DAA	SE			T	N1B0		N1B1		N1B2		N1B3		N2B0		N2B1		N2B2		N2B3
N1B3	16.1	15.3	16.45	47.85	15.95	0.340343		N	1	14.7267	14.7267	18.4463	0.00074079							T8	T7	T5	T1	11.3333	0.881917	15.1333	0.411596	10.2633	0.128625			3DAA	11.3333	0.881917	10.6667	0.333333	14	0.57735	15.95	0.340343	11.2	0.251661	15.1667	0.811035	15.9033	0.228789	15.9467	0.296667
N2B0	11.5	10.7	11.4	33.6	11.2	0.251661		BXN	3	21.109	7.03634	8.81359	0.00156266							9.1825	9.1825	9.1825	T2	11.2	0.251661	15.3233	0.173622	10.2133	0.175721			10DAA	15.1333	0.411596	21.9367	1.26191	24.5467	0.635094	24.41	0.603849	15.3233	0.173622	21.4367	1.10757	24.8133	0.319496	24.6833	0.733424
N2B1	13.7	15.3	16.5	45.5	15.1667	0.811035		Error	14	11.1769	0.798352				SE					14.8517	14.9658	14.6708	T3	10.6667	0.333333	21.9367	1.26191	15.05	0.310215			17DAA	10.2633	0.128625	15.05	0.310215	17.71	0.657292	18.3233	0.393376	10.2133	0.175721	15.15	0.653682	19.1467	0.350349	18.7767	0.326667
N2B2	15.7	15.65	16.36	47.71	15.9033	0.228789		Total	23	127.851						N1	N2	B		5.66917	5.78333	5.48833	T4	14	0.57735	24.5467	0.635094	17.71	0.657292
N2B3	15.65	15.65	16.54	47.84	15.9467	0.296667									B0	0.881917	0.251661	0.566789		0.617388	0.629821	0.597695	T5	15.95	0.340343	24.41	0.603849	18.3233	0.393376
	107.65	109.6	113.25	330.5											B1	0.333333	0.811035	0.572184		61.7388	62.9821	59.7695	T6	15.1667	0.811035	21.4367	1.10757	15.15	0.653682
		N1	N2				270 kg	360 kg	Mean						B2	0.57735	0.228789	0.40307					T7	15.9033	0.228789	24.8133	0.319496	19.1467	0.350349
	B0	34	33.6	67.6		0	11.3333	11.2	11.2667		CK	40.7059			B3	0.340343	0.296667	0.318505					T8	15.9467	0.296667	24.6833	0.733424	18.7767	0.326667
	B1	32	45.5	77.5		20	10.6667	15.1667	12.9167		B	32.9762			N	0.533236	0.397038
	B2	42	47.71	89.71		40	14	15.9033	14.9517			49.5											T	3DAA	SE	10DAA	SE	17DAA	SE
	B3	47.85	47.84	95.69		60	15.95	15.9467	15.9483		B2												T1	9.81667	0.394053	14.3333	0.554777	10.8733	0.331981
		155.85	174.65	330.5		Mean	12.9875	14.5542			B3									T8	T7	T5	T2	10.5033	0.429509	14.3433	0.186756	10.26	0.641561
						LSD for B	1.10642				B4									8.75583	8.75583	8.75583	T3	11.2533	0.531863	19.25	0.419682	13.11	0.335012
																				14.4027	14.1683	13.3708	T4	13.9067	0.764293	22.4	0.52915	17.1767	0.319392
3 days AA late			g/pot					cf	4274.67											5.64692	5.4125	4.615	T5	15.7633	0.308671	22.4467	0.624108	18.3867	0.586865
	R1	R2	R3	total	Mean	SE														0.644932	0.618159	0.527077	T6	13.87	0.833447	19.5	1.09697	15.33	0.493288
N1B0	9.35	10.6	9.5	29.45	9.81667	0.394053		SOV	DF	SS	MS	F	P							64.4932	61.8159	52.7077	T7	15.7367	0.739962	22.7333	0.437163	18.2033	0.510631
N1B1	10.4	11.13	12.23	33.76	11.2533	0.531863		Reps	2	3.11036	1.55518	1.70285	0.217799										T8	15.9167	0.32426	22.8667	0.735603	18.8277	0.534296
N1B2	13.65	15.34	12.73	41.72	13.9067	0.764293		B	3	114.98	38.3268	41.9661	3.0166e-07							63.116	62.399	56.2386
N1B3	15.43	16.38	15.48	47.29	15.7633	0.308671		N	1	10.4808	10.4808	11.476	0.00442035
N2B0	10.02	11.36	10.13	31.51	10.5033	0.429509		BXN	3	5.55548	1.85183	2.02767	0.156294
N2B1	15.45	13.54	12.62	41.61	13.87	0.833447		Error	14	12.7859	0.913279				SE
N2B2	16.56	16.39	14.26	47.21	15.7367	0.739962		Total	23	146.913						N1	N2	B
N2B3	15.45	15.76	16.54	47.75	15.9167	0.32426									B0	0.394053	0.429509	0.411781
	106.31	110.5	103.49	320.3											B1	0.531863	0.833447	0.682655
		N1	N2				270 kg	360 kg	Mean						B2	0.764293	0.739962	0.752128
	B0	29.45	31.51	60.96		0	9.81667	10.5033	10.16		CK	62.1392			B3	0.308671	0.32426	0.316465
	B1	33.76	41.61	75.37		20	11.2533	13.87	12.5617		B	42.7613			N	0.49972	0.581794
	B2	41.72	47.21	88.93		40	13.9067	15.7367	14.8217			41.4396
	B3	47.29	47.75	95.04		60	15.7633	15.9167	15.84		B2
		152.22	168.08	320.3		Mean	12.685	14.0067			B3
						LSD for B	1.18338				B4
10 days AA early			g/pot					cf	11130.6
	R1	R2	R3	total	Mean	SE
N1B0	14.32	15.65	15.43	45.4	15.1333	0.411596		SOV	DF	SS	MS	F	P
N1B1	19.54	23.82	22.45	65.81	21.9367	1.26191		Reps	2	6.99516	3.49758	2.50278	0.117688
N1B2	23.45	24.54	25.65	73.64	24.5467	0.635094		B	3	352.549	117.516	84.0917	3.40857e-09
N1B3	23.34	24.46	25.43	73.23	24.41	0.603849		N	1	0.0198375	0.0198375	0.0141952	0.906854
N2B0	14.98	15.54	15.45	45.97	15.3233	0.173622		BXN	3	0.628046	0.209349	0.149804	0.928091
N2B1	19.63	21.23	23.45	64.31	21.4367	1.10757		Error	14	19.5647	1.39748				SE
N2B2	25.43	24.36	24.65	74.44	24.8133	0.319496		Total	23	379.757						N1	N2	B
N2B3	25.97	23.43	24.65	74.05	24.6833	0.733424									B0	0.411596	0.173622	0.292609
	166.66	173.03	177.16	516.85											B1	1.26191	1.10757	1.18474
		N1	N2				270 kg	360 kg	Mean						B2	0.635094	0.319496	0.477295
	B0	45.4	45.97	91.37		0	15.1333	15.3233	15.2283		CK	63.1057			B3	0.603849	0.733424	0.668637
	B1	65.81	64.31	130.12		20	21.9367	21.4367	21.6867		B	37.792			N	0.728112	0.583528
	B2	73.64	74.44	148.08		40	24.5467	24.8133	24.68			12.5209
	B3	73.23	74.05	147.28		60	24.41	24.6833	24.5467		B2
		258.08	258.77	516.85		Mean	21.5067	21.5642			B3
						LSD for B	1.46385				B4
10 days AA late			g/pot					cf	9785.69
	R1	R2	R3	total	Mean	SE
N1B0	13.3	15.2	14.5	43	14.3333	0.554777		SOV	DF	SS	MS	F	P
N1B1	18.45	19.43	19.87	57.75	19.25	0.419682		Reps	2	5.08757	2.54379	2.57899	0.111288
N1B2	21.4	22.6	23.2	67.2	22.4	0.52915		B	3	171.265	57.0884	57.8785	3.91063e-08
N1B3	22.5	21.34	23.5	67.34	22.4467	0.624108		N	1	8.2134	8.2134	8.32707	0.0119764
N2B0	17.6	18.45	17.98	54.03	18.01	0.245832		BXN	3	12.5884	4.19614	4.25422	0.0247709
N2B1	19.5	21.4	17.6	58.5	19.5	1.09697		Error	14	13.8089	0.986349				SE
N2B2	22.2	22.4	23.6	68.2	22.7333	0.437163		Total	23	210.963						N1	N2	B
N2B3	21.4	23.7	23.5	68.6	22.8667	0.735603									B0	0.554777	0.245832	0.400305
	156.35	164.52	163.75	484.62											B1	0.419682	1.09697	0.758324
		N1	N2				270 kg	360 kg	Mean						B2	0.52915	0.437163	0.483156
	B0	43	54.03	97.03		0	14.3333	18.01	16.1717		CK	59.5349			B3	0.624108	0.735603	0.679855
	B1	57.75	58.5	116.25		20	19.25	19.5	19.375		B	36.2202			N	0.53193	0.628891
	B2	67.2	68.2	135.4		40	22.4	22.7333	22.5667			18.7879
	B3	67.34	68.6	135.94		60	22.4467	22.8667	22.6567		B2
		235.29	249.33	484.62		Mean	19.6075	20.7775			B3
						LSD for B	1.22981				B4
16days AA early			g/pot					cf	5825.05
	R1	R2	R3	total	Mean	SE
N1B0	10.52	10.15	10.12	30.79	10.2633	0.128625		SOV	DF	SS	MS	F	P
N1B1	15.38	14.43	15.34	45.15	15.05	0.310215		Reps	2	2.12881	1.0644	2.4057	0.126459
N1B2	16.5	17.87	18.76	53.13	17.71	0.657292		B	3	274.186	91.3954	206.566	7.99286e-12
N1B3	17.56	18.54	18.87	54.97	18.3233	0.393376		N	1	1.41135	1.41135	3.18984	0.0957664
N2B0	9.87	10.32	10.45	30.64	10.2133	0.175721		BXN	3	2.01168	0.670561	1.51556	0.253945
N2B1	14.38	14.62	16.45	45.45	15.15	0.653682		Error	14	6.19432	0.442452				SE
N2B2	19.43	18.45	19.56	57.44	19.1467	0.350349		Total	23	285.932						N1	N2	B
N2B3	19.43	18.45	18.45	56.33	18.7767	0.326667									B0	0.128625	0.175721	0.152173
	123.07	122.83	128	373.9											B1	0.310215	0.653682	0.481948
		N1	N2				270 kg	360 kg	Mean						B2	0.657292	0.350349	0.503821
	B0	30.79	30.64	61.43		0	10.2633	10.2133	10.2383		CK	82.949			B3	0.393376	0.326667	0.360021
	B1	45.15	45.45	90.6		20	15.05	15.15	15.1		B	45.511			N	0.372377	0.376605
	B2	53.13	57.44	110.57		40	17.71	19.1467	18.4283			24.7619
	B3	54.97	56.33	111.3		60	18.3233	18.7767	18.55		B2
		184.04	189.86	373.9		Mean	15.3367	15.8217			B3
						LSD for B	0.823676				B4
16 days AA late			g/pot					cf	5812.69
	R1	R2	R3	total	Mean	SE
N1B0	10.3	11.45	10.87	32.62	10.8733	0.331981		SOV	DF	SS	MS	F	P
N1B1	12.45	13.34	13.54	39.33	13.11	0.335012		Reps	2	1.76588	0.882942	1.38565	0.282443
N1B2	16.54	17.45	17.54	51.53	17.1767	0.319392		B	3	232.713	77.571	121.736	2.88959e-10
N1B3	17.34	18.45	19.37	55.16	18.3867	0.586865		N	1	10.9661	10.9661	17.2096	0.00098454
N2B0	9.12	10.32	11.34	30.78	10.26	0.641561		BXN	3	22.5702	7.52342	11.8069	0.000398851
N2B1	17.43	18.43	17.13	52.99	17.6633	0.392994		Error	14	8.92088	0.637206				SE
N2B2	18.87	18.54	17.2	54.61	18.2033	0.510631		Total	23	276.936						N1	N2	B
N2B3	19.4	17.76	19.323	56.483	18.8277	0.534296									B0	0.331981	0.641561	0.486771
	121.45	125.74	126.313	373.503											B1	0.335012	0.392994	0.364003
		N1	N2				270 kg	360 kg	Mean						B2	0.319392	0.510631	0.415012
	B0	32.62	30.78	63.4		0	10.8733	10.26	10.5667		CK	73.1545			B3	0.586865	0.534296	0.560581
	B1	39.33	52.99	92.32		20	13.11	17.6633	15.3867		B	43.7415			N	0.393313	0.519871
	B2	51.53	54.61	106.14		40	17.1767	18.2033	17.69			43.613
	B3	55.16	56.483	111.643		60	18.3867	18.8277	18.6072		B2
		178.64	194.863	373.503		Mean	14.8867	16.2386			B3
						LSD for B	0.98847				B4
							N	B	A3	B3	A10	B10	A17	B17
							1	1	11	9.35	14.32	13.3	10.52	10.3		12.11
							1	2	11	10.4	19.54	18.45	15.38	12.45		16.455
							1	3	13	13.65	23.45	21.4	16.5	16.54		19.4725
							1	4	16.1	15.43	23.34	22.5	17.56	17.34		20.185
							2	1	11.5	10.02	14.98	17.6	9.87	9.12		12.8925
							2	2	13.7	15.45	19.63	19.5	14.38	17.43		17.735
							2	3	15.7	16.56	25.43	22.2	19.43	18.87		21.4825
							2	4	15.65	15.45	25.97	21.4	19.43	19.4		21.55
							1	1	13	10.6	15.65	15.2	10.15	11.45		13.1125
							1	2	10	11.13	23.82	19.43	14.43	13.34		17.755
							1	3	14	15.34	24.54	22.6	17.87	17.45		20.615
							1	4	15.3	16.38	24.46	21.34	18.54	18.45		20.6975
							2	1	10.7	11.36	15.54	18.45	10.32	10.32		13.6575
							2	2	15.3	13.54	21.23	21.4	14.62	18.43		18.92
							2	3	15.65	16.39	24.36	22.4	18.45	18.54		20.9375
							2	4	15.65	15.76	23.43	23.7	18.45	17.76		20.835
							1	1	10	9.5	15.43	14.5	10.12	10.87		12.73
							1	2	11	12.23	22.45	19.87	15.34	13.54		17.8
							1	3	15	12.73	25.65	23.2	18.76	17.54		21.2875
							1	4	16.45	15.48	25.43	23.5	18.87	19.37		21.7925
							2	1	11.4	10.13	15.45	17.98	10.45	11.34		13.805
							2	2	16.5	12.62	23.45	17.6	16.45	17.13		18.6575
							2	3	16.36	14.26	24.65	23.6	19.56	17.2		21.2525
							2	4	16.54	16.54	24.65	23.5	18.45	19.323		21.4808
